# Supplementary material for: Fatty Acid and Antioxidant Profile of Eggs from Pasture-Raised Hens Fed a Corn- and Soy-Free Diet and Supplemented with Grass-Fed Beef Suet and Liver
Source: Foods. 2022 Oct 28;11(21):3404. doi: 10.3390/foods11213404 (PMC9658713; doi:10.3390/foods11213404)
Supplement: Supplementary file 1 [file foods-11-03404-s001.zip]

Archive with 6 entries (4 files):
- foods-1969225-supplementary/
- foods-1969225-supplementary/Supplementary Materials/
- foods-1969225-supplementary/Supplementary Materials/.DS_Store
- foods-1969225-supplementary/Supplementary Materials/Data S1.xlsx
- foods-1969225-supplementary/Supplementary Materials/Table S1.pdf
- foods-1969225-supplementary/Supplementary Materials/Table S2.pdf
