# Supplementary material for: Fatty Acid and Antioxidant Profile of Eggs from Pasture-Raised Hens Fed a Corn- and Soy-Free Diet and Supplemented with Grass-Fed Beef Suet and Liver
Source: Foods. 2022 Oct 28;11(21):3404. doi: 10.3390/foods11213404 (PMC9658713; doi:10.3390/foods11213404)
Supplement: Supplementary file 1 [file foods-11-03404-s001.zip › foods-1969225-supplementary/Supplementary Materials/Data S1.xlsx]

## Sheet: Code Sheet
Sample ID	Sample Description		Abbreviations
PBB-1	PBB Eggs		LOD	Below lower limit of detection
PBB-2	PBB Eggs		PBB eggs	Pasture-raised eggs with beef by-products and corn/soy free feed
PBB-3	PBB Eggs		PCS eggs	Pasture-raised eggs with corn/soy feed
PBB-4	PBB Eggs		CFC Eggs	Cage-free comparison eggs
PBB-5	PBB Eggs		PBB Feed	Custom feed of peas, barley, alfalfa, and calcium
PBB-6	PBB Eggs		PCS Feed	Standard corn and soy feed
PCS-1	PCS Eggs		GAE	Gallic acid equivalents
PCS-2	PCS Eggs		SFA	Saturated fatty acids
PCS-3	PCS Eggs		MUFA	Monounsaturated fatty acids
PCS-4	PCS Eggs		PUFA	Polyunsaturated fatty acids
PCS-5	PCS Eggs		OCFA	Odd chain fatty acids
PCS-6	PCS Eggs		BCFA	Branched chain fatty acids
CFC-1	CFC Eggs
CFC-2	CFC Eggs
CFC-3	CFC Eggs
CFC-4	CFC Eggs
CFC-5	CFC Eggs
CFC-6	CFC Eggs
PBBFeed-1	PBB layer hen feed
PBBFeed-2	PBB layer hen feed
PBBFeed-3	PBB layer hen feed
PCSFeed-1	PCS layer hen feed
PCSFeed-2	PCS layer hen feed
PCSFeed-3	PCS layer hen feed
GFB-Liver-1	Grass-fed beef liver
GFB-Liver-2	Grass-fed beef liver
GFB-Liver-3	Grass-fed beef liver
GFB-Suet-1	Grass-fed beef suet
GFB-Suet-2	Grass-fed beef suet
GFB-Suet-3	Grass-fed beef suet

## Sheet: Chemical Composition
Sample_ID	Dry Matter (%)	Crude Protein (%Dry Matter)	Metabolizable Energy (Mcal/kg)
PBBFeed-1	86.8	17.3	3.37
PBBFeed-2	86.8	17.2	3.36
PBBFeed-3	86.8	17.1	3.34
PCSFeed-1	88.5	19.9	3.44
PCSFeed-2	88.5	19.8	3.45
PCSFeed-3	88.5	19.5	3.46

## Sheet: Egg Physical Characteristics
Sample	Egg Weight (g)	Yolk Weight (g)	Shell Weight (g)	Albumen Weight (g)	Albumen Height (mm)	Yolk Color	Haugh Units
PBB-1	60.13	15.62	5.3872	39.1228	5.7	14	74.28
PBB-2	64.16	17.75	6.4179	39.9921	6.9	14	81.57
PBB-3	57.21	16.36	5.8257	35.0243	5.3	14	72.2
PBB-4	56.87	14.25	6.0751	36.5449	5.8	14	76.26
PBB-5	54.44	19.06	4.4911	30.8889	4.1	14	62.43
PBB-6	49.06	15.09	4.6691	29.3009	4.8	14	71.53
PCS-1	72.77	16.33	6.4056	50.0344	7.3	>14	81.72
PCS-2	58.25	18.99	5.4805	33.7795	7.4	>14	86.46
PCS-3	51.44	18.73	4.8146	27.8954	5.3	>14	74.55
PCS-4	69.23	17.68	6.6297	44.9203	7.5	>14	83.99
PCS-5	57.36	18.18	4.4351	34.7449	6.9	>14	83.66
PCS-6	69.16	17.71	6.4086	45.0414	6.7	>14	78.67
CFC-1	65.72	16.92	6.1067	42.6933	6.1	9	75.37
CFC-2	61.56	16.2	5.6485	39.7115	6.1	9	76.81
CFC-3	65.19	17.52	6.1858	41.4842	5.8	7	73.2
CFC-4	64.9	18.61	6.0203	40.2697	5.2	7	68.2
CFC-5	65.97	19.19	6.5041	40.2759	4.8	8	63.95
CFC-6	62.25	15.36	5.3891	41.5009	7.4	9	85.31

## Sheet: Antioxidants
Sample	Carotenoids (ug/g fresh yolk)	GAE (mg/g fresh yolk)		Sample	Carotenoids (ug/g feed)	GAE (mg/g feed)
PBB-1	30.9441	0.329829		PBBFeed-1	4.8753	0.805622
PBB-2	41.6278	0.294025		PBBFeed-2	5.4379	0.897322
PBB-3	48.3209	0.817435		PBBFeed-3	5.829	0.823646
PBB-4	50.266	1.55106		PCSFeed-1	7.069	1.00737
PBB-5	37.7961	0.300259		PCSFeed-2	6.9115	0.955051
PBB-6	40.2841	0.293686		PCSFeed-3	7.62428	1.20312
PCS-1	24.8854	1.78731
PCS-2	53.8379	2.0231
PCS-3	49.1409	0.628829
PCS-4	59.7223	2.66339
PCS-5	51.2558	2.20767
PCS-6	55.108	0.733149
CFC-1	23.3373	2.48841
CFC-2	21.0013	1.47355
CFC-3	16.1033	1.86632
CFC-4	16.5732	1.82179
CFC-5	14.9821	2.10537
CFC-6	17.4092	1.06627

## Sheet: Fatty Acids (% of total)
Fatty acids reported as % of total fatty acids
Sample ID	C10:0	C12:0	C13:0	C14:0	C14:1	C15:0	C16:0	C16:1 n-7	C16:1 n-9	C16:1 n-7 t	C17:0	C17:1	C18:0	C18:1 n-9	C18:1 n-7	C18:1 n-9 t	C18:2 n-6	C18:2 c9, t11	C18:3 n-3	C18:3 n-6	C20:0	C20:1 n-9	C20:2 n-6	C20:3 n-6	C20:4 n-6	C20:5 n-3	C22:0	C22:4 n-6	C22:5 n-6	C22:5 n-3	C22:6 n-3	C24:0	iso-C15:0	anteiso-C15:0	iso-C16:0	iso-C17:0	anteiso-C17:0	iso-C18:0	Total SFA	Total MUFA	Total PUFA	Total n-6	Total n-3	n6:n3 ratio	Total OCFA	Total BCFA	Total iso-BCFA	Total anteiso-BCFA
PBB-1	0.017	0.007	0.003	0.441	0.108	0.09	27.104	4.436	0.609	0.112	0.241	0.255	7.023	46.302	2.434	0.281	6.931	0.166	0.46	0.093	0.038	0.263	0.076	0.118	0.613	LOD	LOD	0.247	0.275	0.271	0.707	LOD	0.028	0.012	0.021	0.055	0.141	0.021	34.965	54.801	9.957	8.353	1.438	5.81	0.59	0.278	0.125	0.153
PBB-2	0.018	0.006	0.004	0.618	0.126	0.202	25.128	2.951	0.845	0.139	0.536	0.572	7.271	47.654	1.768	0.334	7.077	0.508	0.338	0.096	0.04	0.425	0.09	0.132	0.698	LOD	LOD	0.329	0.218	0.334	0.681	LOD	0.088	0.031	0.077	0.163	0.444	0.058	33.824	54.815	10.5	8.64	1.353	6.39	1.314	0.861	0.386	0.475
PBB-3	0.019	0.01	0.005	0.583	0.151	0.166	24.74	3.284	0.811	0.198	0.445	0.408	6.995	45.889	2.18	0.366	8.951	0.388	0.532	0.11	0.043	0.388	0.101	0.13	0.62	LOD	LOD	0.442	0.243	0.335	0.787	LOD	0.067	0.023	0.057	0.139	0.338	0.055	33.007	53.675	12.639	10.598	1.654	6.41	1.024	0.678	0.317	0.361
PBB-4	0.022	0.005	0.004	0.355	0.046	0.125	25.027	1.824	0.866	0.107	0.425	0.326	7.868	49.798	1.655	0.268	6.802	0.256	0.246	0.107	0.044	0.307	0.071	0.135	0.828	LOD	LOD	0.354	0.276	0.396	0.934	LOD	0.041	0.018	0.039	0.115	0.264	0.045	33.875	55.197	10.406	8.573	1.576	5.44	0.879	0.523	0.24	0.282
PBB-5	0.021	0.012	0.004	0.64	0.169	0.118	28.931	3.806	0.539	0.107	0.29	0.295	7.765	43.247	1.905	0.326	8.073	0.204	0.445	0.133	0.045	0.284	0.068	0.135	0.474	LOD	LOD	0.219	0.343	0.283	0.687	LOD	0.054	0.019	0.041	0.083	0.205	0.031	37.826	50.677	11.065	9.445	1.416	6.67	0.706	0.433	0.208	0.224
PBB-6	0.019	0.007	0.005	0.715	0.168	0.178	28.672	3.155	0.518	0.136	0.468	0.507	7.674	46.851	1.825	0.358	4.628	0.294	0.398	0.105	0.042	0.348	LOD	0.143	0.448	LOD	LOD	0.189	0.207	0.324	0.852	LOD	0.091	0.038	0.061	0.154	0.368	0.055	37.78	53.866	7.588	5.721	1.574	3.64	1.158	0.766	0.361	0.406
PCS-1	0.018	0.006	0.004	0.27	0.037	0.07	28.07	3.148	0.512	0.083	0.205	0.142	5.423	36.89	1.78	0.168	19.292	0.056	0.913	0.114	0.042	0.143	0.202	0.126	0.55	LOD	LOD	0.35	0.173	0.147	0.899	LOD	0.031	0.011	0.017	0.05	0.058	LOD	34.108	42.902	22.822	20.808	1.959	10.62	0.42	0.168	0.099	0.069
PCS-2	0.02	0.006	0.004	0.327	0.026	0.041	26.745	2.211	0.531	0.11	0.143	0.091	9.203	43.415	1.86	0.198	10.25	0.055	0.355	0.115	0.043	0.186	0.205	0.158	0.887	LOD	LOD	0.633	0.385	0.383	1.337	LOD	0.014	0.011	0.01	0.014	0.027	LOD	36.532	48.628	14.763	12.633	2.075	6.09	0.279	0.077	0.039	0.038
PCS-3	0.016	0.008	0.003	0.474	0.053	0.038	31.428	3.226	0.366	0.071	0.108	0.078	7.419	38.993	1.681	0.176	12.545	0.044	0.423	0.147	0.03	0.16	0.134	0.127	0.572	LOD	LOD	0.461	0.25	0.192	0.739	LOD	0.011	LOD	0.007	LOD	0.021	LOD	39.523	44.805	15.633	14.235	1.354	10.52	0.227	0.039	0.018	0.021
PCS-4	0.046	0.009	0.008	0.261	0.025	0.099	27.237	2.765	0.529	0.128	0.25	0.195	6.106	36.648	1.78	0.263	19.055	0.108	0.936	0.248	0.077	0.316	0.282	0.269	0.55	LOD	LOD	0.043	0.363	0.205	1.045	LOD	0.036	0.026	0.024	0.032	0.038	LOD	34.092	42.648	23.105	20.811	2.186	9.52	0.552	0.156	0.092	0.064
PCS-5	0.019	0.005	0.004	0.227	0.014	0.052	28.679	1.583	0.48	0.067	0.152	0.095	7.422	37.081	1.355	0.156	19.303	0.052	0.383	0.134	0.036	0.157	0.157	0.13	0.686	LOD	LOD	0.345	0.244	0.203	0.706	LOD	0.015	LOD	0.01	0.022	0.024	LOD	36.597	40.988	22.343	20.998	1.293	16.24	0.303	0.072	0.048	0.024
PCS-6	0.021	0.006	0.004	0.208	0.019	0.067	26.584	2.331	0.635	0.074	0.196	0.135	6.439	41.075	1.976	0.173	16.718	0.054	0.684	0.131	0.038	0.154	0.153	0.148	0.646	LOD	LOD	0.145	0.219	LOD	0.865	LOD	0.018	0.012	0.011	0.027	0.034	LOD	33.563	46.571	19.764	18.161	1.549	11.72	0.402	0.102	0.056	0.046
CFC-1	0.021	0.007	0.004	0.243	0.022	0.04	28.185	2.174	0.422	0.077	0.128	0.082	8.461	41.014	1.391	0.184	14.857	0.052	0.093	0.157	0.045	0.187	0.15	0.177	0.794	LOD	LOD	0.369	0.387	LOD	0.265	LOD	LOD	0.011	LOD	LOD	LOD	LOD	37.134	45.552	17.302	16.892	0.358	47.12	0.254	0.011	LOD	0.011
CFC-2	0.019	0.01	0.004	0.422	0.03	0.048	28.021	1.738	0.309	0.071	0.151	0.072	10.352	36.628	1.156	0.168	18.305	0.046	0.163	0.155	0.036	0.145	0.163	0.173	0.726	LOD	LOD	0.237	0.376	LOD	0.24	LOD	0.013	0.012	LOD	LOD	0.014	LOD	39.062	40.316	20.582	20.133	0.403	49.95	0.275	0.039	0.013	0.026
CFC-3	0.016	0.008	0.003	0.279	0.027	0.045	31.66	2.241	0.295	0.075	0.101	0.067	7.449	31.592	1.122	0.164	21.828	0.049	0.183	0.176	0.047	0.215	0.313	0.17	0.921	LOD	LOD	0.212	0.426	LOD	0.315	LOD	LOD	LOD	LOD	LOD	LOD	LOD	39.609	35.799	24.592	24.046	0.498	48.28	0.216	LOD	LOD	LOD
CFC-4	0.022	0.007	0.004	0.225	0.009	0.046	27.049	1.477	0.402	0.093	0.136	0.078	6.862	34.48	1.099	0.165	25.348	0.049	0.161	0.181	0.045	0.189	0.301	0.16	0.743	LOD	LOD	LOD	0.367	LOD	0.3	LOD	LOD	LOD	LOD	LOD	LOD	LOD	34.396	37.994	27.61	27.1	0.461	58.73	0.265	LOD	LOD	LOD
CFC-5	0.02	0.007	0.004	0.252	0.016	0.041	28.765	1.54	0.342	0.073	0.118	0.08	7.683	34.643	1.176	0.155	22.587	0.05	0.172	0.154	0.038	0.176	0.231	0.154	0.791	LOD	LOD	LOD	0.401	LOD	0.329	LOD	LOD	LOD	LOD	LOD	LOD	LOD	36.928	38.202	24.87	24.319	0.501	48.52	0.242	LOD	LOD	LOD
CFC-6	0.02	0.007	0.004	0.193	0.011	0.057	27.507	1.08	0.459	0.08	0.148	0.08	6.192	32.722	0.914	0.155	27.609	0.05	0.208	0.17	0.039	0.176	0.356	0.176	0.755	LOD	LOD	0.139	0.327	LOD	0.369	LOD	LOD	LOD	LOD	LOD	LOD	LOD	34.166	35.676	30.158	29.531	0.577	51.19	0.289	LOD	LOD	LOD
PBBFeed-1	0.031	0.011	0.01	0.222	LOD	0.103	17.458	0.157	0.073	LOD	0.152	LOD	2.078	19.877	0.601	LOD	50.868	LOD	7.111	LOD	0.329	0.456	LOD	LOD	LOD	LOD	0.155	LOD	LOD	LOD	LOD	0.305	LOD	LOD	LOD	LOD	LOD	LOD	20.856	21.165	57.979	50.868	7.111	7.15	0.265	LOD	LOD	LOD
PBBFeed-2	0.037	0.013	0.011	0.214	LOD	0.111	18.24	0.119	0.056	LOD	0.157	LOD	2.234	19.318	0.675	LOD	50.325	LOD	7.2	LOD	0.341	0.425	LOD	LOD	LOD	LOD	0.186	LOD	LOD	LOD	LOD	0.338	LOD	LOD	LOD	LOD	LOD	LOD	21.883	20.592	57.525	50.325	7.2	6.99	0.279	LOD	LOD	LOD
PBBFeed-3	0.032	0.011	0.008	0.198	LOD	0.106	17.406	0.091	0.047	LOD	0.135	LOD	2.116	19.094	0.67	LOD	52.104	LOD	6.864	LOD	0.295	0.38	LOD	LOD	LOD	LOD	0.152	LOD	LOD	LOD	LOD	0.293	LOD	LOD	LOD	LOD	LOD	LOD	20.751	20.281	58.968	52.104	6.864	7.59	0.249	LOD	LOD	LOD
PCSFeed-1	0.017	0.009	0.003	0.055	LOD	0.024	11.992	0.082	0.045	LOD	0.09	LOD	2.521	20.841	0.957	LOD	56.502	LOD	6.011	LOD	0.229	0.214	LOD	LOD	LOD	LOD	0.202	LOD	LOD	LOD	LOD	0.204	LOD	LOD	LOD	LOD	LOD	LOD	15.347	22.14	62.513	56.502	6.011	9.4	0.118	LOD	LOD	LOD
PCSFeed-2	0.022	0.007	0.004	0.056	LOD	0.026	12.444	0.065	0.043	LOD	0.094	LOD	2.541	21	0.865	LOD	56.199	LOD	5.903	LOD	0.188	0.193	LOD	LOD	LOD	LOD	0.174	LOD	LOD	LOD	LOD	0.177	LOD	LOD	LOD	LOD	LOD	LOD	15.734	22.165	62.102	56.199	5.903	9.52	0.124	LOD	LOD	LOD
PCSFeed-3	0.019	0.006	0.003	0.057	LOD	0.022	11.605	0.074	0.035	LOD	0.087	LOD	2.639	20.956	1.076	LOD	55.718	LOD	7.016	LOD	0.2	0.175	LOD	LOD	LOD	LOD	0.162	LOD	LOD	LOD	LOD	0.15	LOD	LOD	LOD	LOD	LOD	LOD	14.95	22.315	62.734	55.718	7.016	7.94	0.112	LOD	LOD	LOD
GFB-Liver-1	LOD	0.01	0.007	0.273	0.022	0.279	14.042	0.511	0.211	0.187	1.188	0.22	35.94	7.8	0.895	1.487	3.956	0.194	2.168	0.216	0.081	LOD	0.126	3.549	6.907	3.418	LOD	2.771	LOD	10.087	2.569	LOD	0.089	0.07	0.075	0.228	0.36	0.065	51.82	11.334	35.959	17.523	18.242	0.96	1.695	0.887	0.457	0.43
GFB-Liver-2	LOD	0.013	0.008	0.316	0.022	0.278	14.575	0.488	0.217	0.2	1.138	0.225	35.997	8.101	0.752	1.42	4.134	0.2	2.392	0.238	0.101	LOD	0.257	3.397	7.618	3.205	LOD	2.027	LOD	9.196	2.588	LOD	0.096	0.074	0.069	0.234	0.365	0.059	52.426	11.425	35.252	17.67	17.382	1.02	1.65	0.896	0.457	0.439
GFB-Liver-3	LOD	0.017	0.013	0.365	0.035	0.324	14.473	0.497	0.318	0.256	1.244	0.303	34.89	8.325	0.886	1.669	4.237	0.245	1.991	0.313	0.138	LOD	0.347	3.227	6.844	3.229	LOD	2.158	LOD	10.205	2.5	LOD	0.114	0.086	0.081	0.23	0.37	0.072	51.463	12.288	35.295	17.126	17.924	0.96	1.884	0.954	0.498	0.455
GFB-Suet-1	0.045	0.061	0.019	3.824	0.275	0.742	26.22	1.533	0.315	0.11	1.009	0.36	24.35	30.998	1.024	5.033	0.748	0.232	0.735	LOD	0.116	0.231	LOD	LOD	LOD	LOD	0.064	LOD	LOD	LOD	LOD	LOD	0.378	0.371	0.207	0.388	0.529	0.083	56.45	39.879	1.714	0.748	0.735	1.02	2.131	1.956	1.057	0.9
GFB-Suet-2	0.048	0.069	0.021	3.866	0.292	0.898	26.572	1.666	0.361	0.146	1.129	0.418	23.686	29.806	1.023	5.504	0.818	0.252	0.731	LOD	0.134	0.253	LOD	LOD	LOD	LOD	0.08	LOD	LOD	LOD	LOD	LOD	0.422	0.429	0.248	0.459	0.577	0.092	56.502	39.469	1.801	0.818	0.731	1.12	2.465	2.228	1.222	1.006
GFB-Suet-3	0.055	0.079	0.022	3.966	0.314	0.966	26.199	1.712	0.435	0.114	1.175	0.43	23.192	29.832	0.895	5.722	0.821	0.304	0.906	LOD	0.158	0.258	LOD	LOD	LOD	LOD	0.062	LOD	LOD	LOD	LOD	LOD	0.455	0.448	0.265	0.484	0.632	0.102	55.874	39.71	2.031	0.821	0.906	0.91	2.593	2.386	1.306	1.08

## Sheet: Fatty Acids (g per 100g)
Fatty acids reported as grams of fatty acid per 100 grams of fresh egg yolk, feed, or tissue
Sample ID	C10:0	C12:0	C13:0	C14:0	C14:1	C15:0	C16:0	C16:1 n-7	C16:1 n-9	C16:1 n-7 t	C17:0	C17:1	C18:0	C18:1 n-9	C18:1 n-7	C18:1 n-9 t	C18:2 n-6	C18:2 c9, t11	C18:3 n-3	C18:3 n-6	C20:0	C20:1 n-9	C20:2 n-6	C20:3 n-6	C20:4 n-6	C20:5 n-3	C22:0	C22:4 n-6	C22:5 n-6	C22:5 n-3	C22:6 n-3	C24:0	iso-C15:0	anteiso-C15:0	iso-C16:0	iso-C17:0	anteiso-C17:0	iso-C18:0	Total SFA	Total MUFA	Total PUFA	Total n-6	Total n-3	n6:n3 ratio	Total OCFA	Total BCFA	Total iso-BCFA	Total anteiso-BCFA	Total FA
PBB-1	0.00292	0.00128	0.00058	0.07657	0.01871	0.01558	4.70389	0.76993	0.10576	0.01945	0.0419	0.04433	1.21877	8.03567	0.4224	0.04869	1.20286	0.02889	0.07975	0.01606	0.00658	0.04559	0.01327	0.02048	0.10637	LOD	LOD	0.04282	0.04774	0.04707	0.12273	LOD	0.00481	0.00203	0.00363	0.00951	0.02447	0.00372	6.068	9.511	1.728	1.45	0.25	5.81	0.102	0.048	0.022	0.027	17.355
PBB-2	0.00303	0.00101	0.00075	0.10349	0.02114	0.03372	4.20439	0.49382	0.14142	0.02323	0.0896	0.09574	1.21653	7.97335	0.29576	0.05584	1.18411	0.08496	0.05649	0.016	0.00672	0.07111	0.015	0.02204	0.11687	LOD	LOD	0.05506	0.03649	0.05592	0.11393	LOD	0.0147	0.00522	0.01292	0.02723	0.0743	0.00978	5.659	9.171	1.757	1.446	0.226	6.39	0.22	0.144	0.065	0.08	16.732
PBB-3	0.00288	0.00152	0.00073	0.08783	0.02279	0.02503	3.72402	0.49432	0.12206	0.02978	0.06697	0.06148	1.05287	6.9074	0.32808	0.0551	1.34733	0.0584	0.08008	0.01662	0.0065	0.05838	0.01526	0.01961	0.0933	LOD	LOD	0.06648	0.03663	0.05036	0.11845	LOD	0.0101	0.00347	0.00855	0.02087	0.05087	0.00824	4.968	8.079	1.903	1.595	0.249	6.41	0.154	0.102	0.048	0.054	15.052
PBB-4	0.002	0.00049	0.0004	0.03238	0.00415	0.01137	2.28336	0.16643	0.07903	0.00976	0.03875	0.0297	0.71789	4.54344	0.15097	0.02448	0.62057	0.02339	0.02246	0.0098	0.00401	0.02803	0.0065	0.0123	0.07558	LOD	LOD	0.03226	0.0252	0.03613	0.08523	LOD	0.00371	0.00164	0.00359	0.0105	0.0241	0.00413	3.091	5.036	0.949	0.782	0.144	5.44	0.08	0.048	0.022	0.026	9.124
PBB-5	0.00296	0.0016	0.00059	0.08902	0.02352	0.01635	4.02305	0.52918	0.07492	0.01486	0.04027	0.04102	1.0798	6.01366	0.26484	0.04534	1.12254	0.02836	0.06195	0.01849	0.00623	0.03954	0.00946	0.01884	0.06588	LOD	LOD	0.03039	0.04774	0.03942	0.09555	LOD	0.00746	0.0027	0.00563	0.01155	0.02848	0.00433	5.26	7.047	1.539	1.313	0.197	6.67	0.098	0.06	0.029	0.031	13.906
PBB-6	0.00366	0.00139	0.00096	0.14128	0.03316	0.03516	5.66279	0.62308	0.10226	0.02683	0.09246	0.10015	1.51568	9.25323	0.36053	0.07079	0.91408	0.05804	0.0786	0.02071	0.00834	0.0687	LOD	0.0282	0.08856	LOD	LOD	0.0374	0.04092	0.0639	0.16828	LOD	0.01794	0.00757	0.01202	0.03042	0.07258	0.01085	7.462	10.639	1.499	1.13	0.311	3.64	0.229	0.151	0.071	0.08	19.751
PCS-1	0.00306	0.00109	0.00061	0.04537	0.00622	0.01175	4.71892	0.52918	0.08608	0.01392	0.03438	0.02382	0.91172	6.20182	0.29918	0.02821	3.24334	0.00937	0.15348	0.0191	0.00712	0.02408	0.03401	0.02121	0.09253	LOD	LOD	0.05885	0.02907	0.02472	0.15107	LOD	0.00522	0.00192	0.00294	0.00842	0.00971	LOD	5.734	7.213	3.837	3.498	0.329	10.62	0.071	0.028	0.017	0.012	16.811
PCS-2	0.00427	0.0013	0.00079	0.06806	0.00546	0.00849	5.57053	0.46046	0.11066	0.0229	0.02974	0.019	1.91681	9.04256	0.38745	0.04121	2.13481	0.01147	0.07397	0.02402	0.00888	0.0387	0.04268	0.03288	0.1847	LOD	LOD	0.13186	0.0802	0.07981	0.27846	LOD	0.00301	0.00238	0.00217	0.00301	0.00552	LOD	7.609	10.128	3.075	2.631	0.432	6.09	0.058	0.016	0.008	0.008	20.828
PCS-3	0.00259	0.00123	0.00052	0.07588	0.00857	0.00615	5.03482	0.51676	0.05866	0.01137	0.01723	0.0125	1.18855	6.24683	0.26935	0.02813	2.0098	0.00709	0.06783	0.02351	0.00484	0.0257	0.02139	0.02031	0.09168	LOD	LOD	0.07378	0.04005	0.03073	0.11833	LOD	0.00172	LOD	0.00117	LOD	0.00335	LOD	6.332	7.178	2.504	2.281	0.217	10.52	0.036	0.006	0.003	0.003	16.02
PCS-4	0.00642	0.00121	0.00108	0.03651	0.00346	0.01388	3.81399	0.3872	0.07401	0.01785	0.035	0.02728	0.855	5.1319	0.2492	0.03685	2.66829	0.01515	0.13105	0.03467	0.01085	0.04423	0.03956	0.03768	0.07704	LOD	LOD	0.00607	0.05086	0.02864	0.14638	LOD	0.00499	0.00359	0.00331	0.00454	0.00536	LOD	4.774	5.972	3.235	2.914	0.306	9.52	0.077	0.022	0.013	0.009	14.003
PCS-5	0.00333	0.00092	0.00063	0.03962	0.00249	0.00898	4.99613	0.27577	0.08355	0.01163	0.02654	0.01656	1.29293	6.45979	0.23605	0.02719	3.36264	0.00907	0.0668	0.02342	0.00625	0.02739	0.02735	0.02263	0.11949	LOD	LOD	0.06003	0.04246	0.03536	0.12302	LOD	0.0027	LOD	0.0018	0.00384	0.00423	LOD	6.375	7.14	3.892	3.658	0.225	16.24	0.053	0.013	0.008	0.004	17.421
PCS-6	0.00283	0.00076	0.00057	0.02795	0.00254	0.00893	3.56736	0.3128	0.08516	0.00998	0.02627	0.01816	0.86407	5.51186	0.26513	0.02317	2.24343	0.00726	0.09176	0.0176	0.00508	0.0206	0.02053	0.0198	0.08667	LOD	LOD	0.01952	0.02944	LOD	0.11609	LOD	0.00247	0.00162	0.00145	0.00358	0.0046	LOD	4.504	6.249	2.652	2.437	0.208	11.72	0.054	0.014	0.008	0.006	13.419
CFC-1	0.00296	0.00098	0.00058	0.03492	0.00317	0.00575	4.04344	0.31183	0.06053	0.01104	0.01841	0.01171	1.21388	5.88389	0.19956	0.0264	2.13147	0.00746	0.01335	0.02254	0.0064	0.02685	0.02159	0.02533	0.11396	LOD	LOD	0.05292	0.05549	LOD	0.03808	LOD	LOD	0.00159	LOD	LOD	LOD	LOD	5.327	6.535	2.482	2.423	0.051	47.12	0.036	0.002	LOD	0.002	14.346
CFC-2	0.00301	0.00153	0.0006	0.06768	0.00474	0.00773	4.49551	0.27884	0.04957	0.01142	0.0242	0.01155	1.66077	5.87628	0.18539	0.0269	2.93663	0.00734	0.02622	0.02481	0.00582	0.02326	0.02615	0.02776	0.11646	LOD	LOD	0.03796	0.06027	LOD	0.03845	LOD	0.00214	0.00189	LOD	LOD	0.00226	LOD	6.267	6.468	3.302	3.23	0.065	49.95	0.044	0.006	0.002	0.004	16.043
CFC-3	0.00299	0.0015	0.00057	0.05136	0.00498	0.00833	5.83241	0.41289	0.05437	0.01389	0.01855	0.01238	1.37227	5.81991	0.20669	0.03022	4.02121	0.00894	0.03373	0.03243	0.00873	0.0396	0.05765	0.0313	0.16962	LOD	LOD	0.03899	0.0785	LOD	0.05803	LOD	LOD	LOD	LOD	LOD	LOD	LOD	7.297	6.595	4.53	4.43	0.092	48.28	0.04	LOD	LOD	LOD	18.422
CFC-4	0.00272	0.00089	0.00055	0.02841	0.00117	0.0058	3.41357	0.18642	0.05079	0.0118	0.0172	0.00984	0.86595	4.35138	0.13875	0.02088	3.19887	0.00616	0.02034	0.02278	0.00564	0.02381	0.03804	0.02024	0.09381	LOD	LOD	LOD	0.04629	LOD	0.03789	LOD	LOD	LOD	LOD	LOD	LOD	LOD	4.341	4.795	3.484	3.42	0.058	58.73	0.033	LOD	LOD	LOD	12.62
CFC-5	0.0034	0.00121	0.0006	0.04305	0.00265	0.00706	4.91578	0.26322	0.05849	0.01256	0.02014	0.01363	1.313	5.92035	0.20103	0.02644	3.86006	0.00855	0.02942	0.02638	0.00658	0.0301	0.03947	0.02628	0.13515	LOD	LOD	LOD	0.06857	LOD	0.05623	LOD	LOD	LOD	LOD	LOD	LOD	LOD	6.311	6.528	4.25	4.156	0.086	48.52	0.041	LOD	LOD	LOD	17.089
CFC-6	0.00295	0.00099	0.00057	0.02903	0.0016	0.00862	4.1274	0.1621	0.06882	0.01201	0.02221	0.01203	0.92912	4.90993	0.13708	0.02323	4.14269	0.00753	0.03121	0.02544	0.00579	0.02638	0.05335	0.02635	0.11323	LOD	LOD	0.02091	0.04913	LOD	0.05535	LOD	LOD	LOD	LOD	LOD	LOD	LOD	11.305	11.805	9.979	9.771	0.191	51.19	0.096	LOD	LOD	LOD	15.005
PBBFeed-1	0.00037	0.00014	0.00012	0.00262	LOD	0.00121	0.20583	0.00186	0.00086	LOD	0.00179	LOD	0.0245	0.23436	0.00709	LOD	0.59975	LOD	0.08384	LOD	0.00388	0.00538	LOD	LOD	LOD	LOD	0.00183	LOD	LOD	LOD	LOD	0.0036	LOD	LOD	LOD	LOD	LOD	LOD	0.246	0.25	0.684	0.6	0.084	7.15	0.003	LOD	LOD	LOD	1.179
PBBFeed-2	0.00034	0.00012	0.0001	0.00195	LOD	0.00102	0.1666	0.00109	0.00051	LOD	0.00143	LOD	0.0204	0.17645	0.00617	LOD	0.45967	LOD	0.06576	LOD	0.00312	0.00388	LOD	LOD	LOD	LOD	0.0017	LOD	LOD	LOD	LOD	0.00309	LOD	LOD	LOD	LOD	LOD	LOD	0.2	0.188	0.525	0.46	0.066	6.99	0.003	LOD	LOD	LOD	0.913
PBBFeed-3	0.0004	0.00013	0.0001	0.0025	LOD	0.00134	0.22034	0.00115	0.00059	LOD	0.00171	LOD	0.02678	0.24171	0.00848	LOD	0.65956	LOD	0.08689	LOD	0.00374	0.00481	LOD	LOD	LOD	LOD	0.00192	LOD	LOD	LOD	LOD	0.00371	LOD	LOD	LOD	LOD	LOD	LOD	0.263	0.257	0.746	0.66	0.087	7.59	0.003	LOD	LOD	LOD	1.266
PCSFeed-1	0.00067	0.00035	0.00013	0.00218	LOD	0.00096	0.47066	0.00323	0.00175	LOD	0.00355	LOD	0.09896	0.81801	0.03757	LOD	2.21766	LOD	0.23592	LOD	0.00897	0.00842	LOD	LOD	LOD	LOD	0.00794	LOD	LOD	LOD	LOD	0.008	LOD	LOD	LOD	LOD	LOD	LOD	0.602	0.869	2.454	2.218	0.236	9.4	0.005	LOD	LOD	LOD	3.925
PCSFeed-2	0.00075	0.00023	0.00015	0.00191	LOD	0.00088	0.42419	0.0022	0.00145	LOD	0.00321	LOD	0.08661	0.71581	0.02947	LOD	1.91563	LOD	0.2012	LOD	0.00641	0.00658	LOD	LOD	LOD	LOD	0.00592	LOD	LOD	LOD	LOD	0.00605	LOD	LOD	LOD	LOD	LOD	LOD	0.536	0.756	2.117	1.916	0.201	9.52	0.004	LOD	LOD	LOD	3.409
PCSFeed-3	0.00081	0.00027	0.00015	0.00245	LOD	0.00093	0.4979	0.00315	0.00151	LOD	0.00375	LOD	0.11323	0.89909	0.04615	LOD	2.39055	LOD	0.30103	LOD	0.00859	0.00752	LOD	LOD	LOD	LOD	0.00693	LOD	LOD	LOD	LOD	0.00642	LOD	LOD	LOD	LOD	LOD	LOD	0.641	0.957	2.692	2.391	0.301	7.94	0.005	LOD	LOD	LOD	4.29
GFB-Liver-1	LOD	0.00022	0.00017	0.00634	0.0005	0.00649	0.32653	0.01187	0.00491	0.00434	0.02762	0.00512	0.83574	0.18139	0.02082	0.03458	0.09199	0.00451	0.05041	0.00501	0.00189	LOD	0.00292	0.08253	0.1606	0.07948	LOD	0.06442	LOD	0.23455	0.05973	LOD	0.00206	0.00162	0.00175	0.00529	0.00838	0.00151	1.205	0.264	0.836	0.407	0.424	0.96	0.039	0.021	0.011	0.01	2.325
GFB-Liver-2	LOD	0.00024	0.00016	0.006	0.00041	0.00528	0.2766	0.00926	0.00412	0.00379	0.0216	0.00427	0.68316	0.15374	0.01427	0.02695	0.07845	0.0038	0.04539	0.00452	0.00192	LOD	0.00487	0.06447	0.14457	0.06083	LOD	0.03848	LOD	0.17453	0.04912	LOD	0.00182	0.0014	0.00131	0.00444	0.00693	0.00112	0.995	0.217	0.669	0.335	0.33	1.02	0.031	0.017	0.009	0.008	1.898
GFB-Liver-3	LOD	0.0002	0.00016	0.00426	0.00041	0.00378	0.16896	0.0058	0.00371	0.00299	0.01452	0.00353	0.4073	0.09719	0.01034	0.01948	0.04946	0.00285	0.02324	0.00366	0.00162	LOD	0.00405	0.03767	0.0799	0.03769	LOD	0.0252	LOD	0.11913	0.02918	LOD	0.00133	0.001	0.00095	0.00269	0.00432	0.00084	0.601	0.143	0.412	0.2	0.209	0.96	0.022	0.011	0.006	0.005	1.167
GFB-Suet-1	0.01612	0.02161	0.00665	1.35681	0.09768	0.26326	9.30405	0.54397	0.11173	0.03898	0.35818	0.12792	8.64026	10.9992	0.36342	1.78597	0.2654	0.08218	0.26074	LOD	0.04117	0.08193	LOD	LOD	LOD	LOD	0.02255	LOD	LOD	LOD	LOD	LOD	0.1343	0.13169	0.07341	0.13784	0.18755	0.02944	20.031	14.151	0.608	0.265	0.261	1.02	0.756	0.694	0.375	0.319	35.484
GFB-Suet-2	0.01273	0.01858	0.00558	1.0342	0.07805	0.24022	7.10804	0.44559	0.09668	0.03918	0.30196	0.11174	6.33604	7.9732	0.27366	1.47229	0.21883	0.06748	0.19552	LOD	0.03575	0.06771	LOD	LOD	LOD	LOD	0.02143	LOD	LOD	LOD	LOD	LOD	0.11293	0.11468	0.06642	0.1229	0.15447	0.02464	15.115	10.558	0.482	0.219	0.196	1.12	0.659	0.596	0.327	0.269	26.75
GFB-Suet-3	0.02391	0.03469	0.00951	1.73233	0.13697	0.42172	11.4432	0.74765	0.18981	0.04964	0.51324	0.18791	10.13	13.0299	0.39076	2.49915	0.35847	0.1326	0.39593	LOD	0.0691	0.11251	LOD	LOD	LOD	LOD	0.02688	LOD	LOD	LOD	LOD	LOD	0.19875	0.19572	0.11583	0.21161	0.27585	0.04435	24.405	17.344	0.887	0.358	0.396	0.91	1.132	1.042	0.571	0.472	43.678

## Sheet: Fatty Acids (mg per one yolk)
Fatty acids reported as milligrams of fatty acid per one fresh egg yolk (~ 17 grams fresh weight)
Sample ID	C10:0	C12:0	C13:0	C14:0	C14:1	C15:0	C16:0	C16:1 n-7	C16:1 n-9	C16:1 n-7 t	C17:0	C17:1	C18:0	C18:1 n-9	C18:1 n-7	C18:1 n-9 t	C18:2 n-6	C18:2 c9, t11	C18:3 n-3	C18:3 n-6	C20:0	C20:1 n-9	C20:2 n-6	C20:3 n-6	C20:4 n-6	C20:5 n-3	C22:0	C22:4 n-6	C22:5 n-6	C22:5 n-3	C22:6 n-3	C24:0	iso-C15:0	anteiso-C15:0	iso-C16:0	iso-C17:0	anteiso-C17:0	iso-C18:0	Total SFA	Total MUFA	Total PUFA	Total n-6	Total n-3	n6:n3 ratio	Total OCFA	Total BCFA	Total iso-BCFA	Total anteiso-BCFA	Total FA
PBB-1	0.46	0.2	0.09	11.96	2.92	2.43	734.75	120.26	16.52	3.04	6.55	6.92	190.37	1255.17	65.98	7.6	187.89	4.51	12.46	2.51	1.03	7.12	2.07	3.2	16.61	LOD	LOD	6.69	7.46	7.35	19.17	LOD	0.75	0.32	0.57	1.49	3.82	0.58	948	1486	270	226	39	5810	16	8	3	4	2711
PBB-2	0.54	0.18	0.13	18.37	3.75	5.99	746.28	87.65	25.1	4.12	15.9	16.99	215.93	1415.27	52.5	9.91	210.18	15.08	10.03	2.84	1.19	12.62	2.66	3.91	20.74	LOD	LOD	9.77	6.48	9.93	20.22	LOD	2.61	0.93	2.29	4.83	13.19	1.74	1005	1628	312	257	40	6390	39	26	11	14	2970
PBB-3	0.47	0.25	0.12	14.37	3.73	4.09	609.25	80.87	19.97	4.87	10.96	10.06	172.25	1130.05	53.67	9.01	220.42	9.55	13.1	2.72	1.06	9.55	2.5	3.21	15.26	LOD	LOD	10.88	5.99	8.24	19.38	LOD	1.65	0.57	1.4	3.41	8.32	1.35	813	1322	311	261	41	6410	25	17	8	9	2463
PBB-4	0.29	0.07	0.06	4.61	0.59	1.62	325.38	23.72	11.26	1.39	5.52	4.23	102.3	647.44	21.51	3.49	88.43	3.33	3.2	1.4	0.57	3.99	0.93	1.75	10.77	LOD	LOD	4.6	3.59	5.15	12.15	LOD	0.53	0.23	0.51	1.5	3.43	0.59	440	718	135	111	20	5440	11	7	3	4	1300
PBB-5	0.56	0.31	0.11	16.97	4.48	3.12	766.79	100.86	14.28	2.83	7.67	7.82	205.81	1146.2	50.48	8.64	213.96	5.41	11.81	3.52	1.19	7.54	1.8	3.59	12.56	LOD	LOD	5.79	9.1	7.51	18.21	LOD	1.42	0.52	1.07	2.2	5.43	0.83	1003	1343	293	250	38	6670	19	11	6	6	2650
PBB-6	0.55	0.21	0.14	21.32	5	5.31	854.52	94.02	15.43	4.05	13.95	15.11	228.72	1396.31	54.4	10.68	137.94	8.76	11.86	3.13	1.26	10.37	0	4.26	13.36	LOD	LOD	5.64	6.17	9.64	25.39	LOD	2.71	1.14	1.81	4.59	10.95	1.64	1126	1605	226	170	47	3640	35	23	11	12	2980
PCS-1	0.5	0.18	0.1	7.41	1.02	1.92	770.6	86.41	14.06	2.27	5.62	3.89	148.88	1012.76	48.86	4.61	529.64	1.53	25.06	3.12	1.16	3.93	5.55	3.46	15.11	LOD	LOD	9.61	4.75	4.04	24.67	LOD	0.85	0.31	0.48	1.38	1.59	LOD	936	1178	627	571	54	10620	12	5	3	2	2745
PCS-2	0.81	0.25	0.15	12.92	1.04	1.61	1057.84	87.44	21.01	4.35	5.65	3.61	364	1717.18	73.58	7.82	405.4	2.18	14.05	4.56	1.69	7.35	8.11	6.24	35.07	LOD	LOD	25.04	15.23	15.16	52.88	LOD	0.57	0.45	0.41	0.57	1.05	LOD	1445	1923	584	500	82	6090	11	3	2	2	3955
PCS-3	0.48	0.23	0.1	14.21	1.6	1.15	943.02	96.79	10.99	2.13	3.23	2.34	222.61	1170.03	50.45	5.27	376.44	1.33	12.7	4.4	0.91	4.81	4.01	3.8	17.17	LOD	LOD	13.82	7.5	5.76	22.16	LOD	0.32	LOD	0.22	0	0.63	LOD	1186	1344	469	427	41	10520	7	1	1	1	3001
PCS-4	1.14	0.21	0.19	6.45	0.61	2.45	674.31	68.46	13.09	3.16	6.19	4.82	151.16	907.32	44.06	6.52	471.75	2.68	23.17	6.13	1.92	7.82	6.99	6.66	13.62	LOD	LOD	1.07	8.99	5.06	25.88	LOD	0.88	0.63	0.58	0.8	0.95	LOD	844	1056	572	515	54	9520	14	4	2	2	2476
PCS-5	0.6	0.17	0.11	7.2	0.45	1.63	908.3	50.14	15.19	2.12	4.83	3.01	235.06	1174.39	42.91	4.94	611.33	1.65	12.14	4.26	1.14	4.98	4.97	4.11	21.72	LOD	LOD	10.91	7.72	6.43	22.37	LOD	0.49	LOD	0.33	0.7	0.77	LOD	1159	1298	708	665	41	16240	10	2	2	1	3167
PCS-6	0.5	0.13	0.1	4.95	0.45	1.58	631.78	55.4	15.08	1.77	4.65	3.22	153.03	976.15	46.95	4.1	397.31	1.29	16.25	3.12	0.9	3.65	3.64	3.51	15.35	LOD	LOD	3.46	5.21	LOD	20.56	LOD	0.44	0.29	0.26	0.63	0.81	LOD	798	1107	470	432	37	11720	10	2	1	1	2377
CFC-1	0.5	0.17	0.1	5.91	0.54	0.97	684.15	52.76	10.24	1.87	3.11	1.98	205.39	995.55	33.77	4.47	360.64	1.26	2.26	3.81	1.08	4.54	3.65	4.29	19.28	LOD	LOD	8.95	9.39	LOD	6.44	LOD	LOD	0.27	LOD	LOD	LOD	LOD	901	1106	420	410	9	47120	6	LOD	LOD	LOD	2427
CFC-2	0.49	0.25	0.1	10.96	0.77	1.25	728.27	45.17	8.03	1.85	3.92	1.87	269.04	951.96	30.03	4.36	475.73	1.19	4.25	4.02	0.94	3.77	4.24	4.5	18.87	LOD	LOD	6.15	9.76	LOD	6.23	LOD	0.35	0.31	LOD	LOD	0.37	LOD	1015	1048	535	523	10	49950	7	1	0	1	2599
CFC-3	0.52	0.26	0.1	9	0.87	1.46	1021.84	72.34	9.53	2.43	3.25	2.17	240.42	1019.65	36.21	5.29	704.52	1.57	5.91	5.68	1.53	6.94	10.1	5.48	29.72	LOD	LOD	6.83	13.75	LOD	10.17	LOD	LOD	LOD	LOD	LOD	LOD	LOD	1278	1155	794	776	16	48280	7	LOD	LOD	LOD	3228
CFC-4	0.51	0.17	0.1	5.29	0.22	1.08	635.27	34.69	9.45	2.2	3.2	1.83	161.15	809.79	25.82	3.89	595.31	1.15	3.79	4.24	1.05	4.43	7.08	3.77	17.46	LOD	LOD	0	8.61	LOD	7.05	LOD	LOD	LOD	LOD	LOD	LOD	LOD	808	892	648	636	11	58730	6	LOD	LOD	LOD	2349
CFC-5	0.65	0.23	0.12	8.26	0.51	1.36	943.34	50.51	11.22	2.41	3.87	2.62	251.96	1136.11	38.58	5.07	740.74	1.64	5.64	5.06	1.26	5.78	7.57	5.04	25.93	LOD	LOD	0	13.16	LOD	10.79	LOD	LOD	LOD	LOD	LOD	LOD	LOD	1211	1253	816	798	16	48520	8	LOD	LOD	LOD	3279
CFC-6	0.45	0.15	0.09	4.46	0.25	1.32	633.97	24.9	10.57	1.84	3.41	1.85	142.71	754.17	21.06	3.57	636.32	1.16	4.79	3.91	0.89	4.05	8.19	4.05	17.39	LOD	LOD	3.21	7.55	LOD	8.5	LOD	LOD	LOD	LOD	LOD	LOD	LOD	787	822	695	681	13	51190	7	LOD	LOD	LOD	2305

## Sheet: Vitamins and Minerals
		Vitamin data reported as ug/100 g fresh yolk											Mineral data reported as mg/100 g fresh yolk
Notes	Sample ID	Vitamin B1	Vitamin B2	Vitamin B3	Vitamin B5	Vitamin B9	Vitamin B12	Vitamin A	Vitamin D3	Free-Alpha tocopherol	Vitamin K1	Vitamin K2	Sodium	Magnesium	Phosphorous	Potassium	Manganese	Iron	Selenium	Calcium	Copper	Zinc
Pooled PBB-1 and PBB-2	01_egg_yolk	300.477	713.829	15.935	7937.79	0.194	0.375	307.859	20.418	175.859	0.776	0.734	38.7945	16.5119	545.763	116.366	0.0661	3.3126	0.2885	180.246	0.1622	3.0105
Pooled PBB-3 and PBB-4	02_egg_yolk	274.964	789.718	16.725	7937.57	0.175	0.488	233.372	23.643	85.058	0.392	0.479	31.088	15.3032	455.772	90.9918	0.0542	3.609	0.246	150.587	0.1035	2.7029
Pooled PBB-5 and PBB-6	03_egg_yolk	313.516	573.454	17.246	8356.4	0.093	0.474	197.501	17.771	60.482	0.418	0.489	40.2103	18.1399	515.286	102.392	0.0721	2.7284	0.2754	184.368	0.1342	3.2866
Pooled PCS-1 and PCS-2	04_egg_yolk	370.234	638.409	12.635	7550.75	0.106	0.484	364.907	22.88	80.526	1.172	0.842	36.003	17.6139	495.329	93.4449	0.1072	2.5449	0.3951	157.032	0.2449	3.3029
Pooled PCS-3 and PCS-4	05_egg_yolk	389.635	706.392	11.754	6511.09	0.093	0.491	316.8	20.457	97.312	0.273	0.552	40.8785	17.8938	569.939	93.7229	0.1132	2.7099	0.2873	184.228	0.134	3.743
Pooled PCS-5 and PCS-6	06_egg_yolk	445.172	770.36	9.244	7718.37	0.086	0.508	339.366	21.907	101.632	1.477	0.723	28.8987	15.5591	441.397	84.7637	0.1197	2.3444	0.2947	144.34	0.1222	2.7947
Pooled CFC-1 and CFC-2	07_egg_yolk	263.708	786.761	8.681	3562.61	0.144	0.726	318.591	22.17	66.658	LOD	0.927	46.0765	16.7078	468.049	84.7192	0.0686	2.8217	0.2662	150.124	0.1222	3.1875
Pooled CFC-3 and CFC-4	08_egg_yolk	231.525	665.339	10.611	4485.55	0.191	0.675	209.438	17.496	29.865	LOD	0.915	46.3659	15.5935	442.39	81.4286	0.0698	2.2005	0.2449	141.217	0.1114	3.0637
Pooled CFC-5 and CFC-6	09_egg_yolk	209.394	603.632	10.881	4524.7	0.201	0.733	137.785	11.056	38.156	LOD	0.756	45.132	16.9884	463.742	86.7843	0.0614	2.1099	0.4675	150.609	0.1452	5.5677
